# Supplementary material for: A measure of agreement across numerous conditions: assessing when changes in network structures are tissue-specific
Source: BMC Genomics. 2019 Jan 9;20:26. doi: 10.1186/s12864-018-5340-3 (PMC6327576; doi:10.1186/s12864-018-5340-3)
Supplement: Supplementary file 9 — Computer Code. Entire computer code in R to reproduce the results discussed in the manuscript. (12.1 KB) [file 12864_2018_5340_MOESM9_ESM.zip]

Archive with 5 entries (4 files):
- ComputerCode/
- ComputerCode/Res1.Rnw
- ComputerCode/README.txt
- ComputerCode/Res2.Rnw
- ComputerCode/Res3.Rnw
