# Supplementary material for: A measure of agreement across numerous conditions: assessing when changes in network structures are tissue-specific
Source: BMC Genomics. 2019 Jan 9;20:26. doi: 10.1186/s12864-018-5340-3 (PMC6327576; doi:10.1186/s12864-018-5340-3)
Supplement: Supplementary file 9 — Computer Code. Entire computer code in R to reproduce the results discussed in the manuscript. (12.1 KB) [file 12864_2018_5340_MOESM9_ESM.zip › ComputerCode/Res1.Rnw]

%% LyX 2.2.1 created this file.  For more info, see http://www.lyx.org/.
%% Do not edit unless you really know what you are doing.
\documentclass{article}
\usepackage[sc]{mathpazo}
\usepackage[T1]{fontenc}
\usepackage{geometry}
\geometry{verbose,tmargin=2.5cm,bmargin=2.5cm,lmargin=2.5cm,rmargin=2.5cm}
\setcounter{secnumdepth}{2}
\setcounter{tocdepth}{2}
\usepackage{url}
\usepackage{amsmath}
\usepackage{longtable}
\usepackage[unicode=true,pdfusetitle,
 bookmarks=true,bookmarksnumbered=true,bookmarksopen=true,bookmarksopenlevel=2,
 breaklinks=false,pdfborder={0 0 1},backref=false,colorlinks=false]
 {hyperref}
\hypersetup{
 pdfstartview={XYZ null null 1}}
\usepackage{breakurl}
\begin{document}
<<setup, include=FALSE, cache=FALSE>>=
library(knitr)
# set global chunk options
opts_chunk$set(fig.path='figure/', fig.align='center', fig.show='hold')
options(formatR.arrow=TRUE,width=90)
@

<<start, cache=FALSE, echo=FALSE>>=
library(psych)
library(parallel)
library(knitr)
library(xtable)

# global chunk options
opts_chunk$set(cache=TRUE, autodep=TRUE)
options(warn=-1)
@


<<stateAgreement, echo=FALSE>>=

#function to compute condition agreement
condition_agreement<-function(means, sigmas, benchmark = "FALSE")
{
 
  erf <- function(x) 2 * pnorm(x * sqrt(2)) - 1

  probsdiagrow <- sapply(1:nrow(means), function(dd)
  {

    muddDiag <- means[dd,dd]
    sigmaddDiag <- sigmas[dd,dd]

    mudd <- means[dd,-dd]
    sigmadd <- sigmas[dd,-dd]
    prod((1-erf((-muddDiag + mudd + 1e-16)/sqrt(sigmaddDiag^2 + sigmadd^2 + 1e-16)/sqrt(2)))/2)

  })


  probsdiagcol <- sapply(1:nrow(means), function(dd)
  {

    muddDiag <- means[dd,dd]
    sigmaddDiag <- sigmas[dd,dd]

    mudd <- means[-dd,dd]
    sigmadd <- sigmas[-dd,dd]
    prod((1-erf((-muddDiag + mudd + 1e-16)/sqrt(sigmaddDiag^2 + sigmadd^2 + 1e-16)/sqrt(2)))/2)

  })

  probsdiag <- probsdiagrow*probsdiagcol
  
  if(benchmark == TRUE)
    probsdiag <- probsdiagrow

  estimate <- sum(probsdiag) / length(probsdiag)
  variance <- sum(probsdiag * (1-probsdiag)) / (length(probsdiag)^2)
  res <- list(estimate=estimate, variance=variance)
  res  
}  
@

<<Fig1, out.width='1.0\\linewidth', echo=FALSE, fig.cap=" ", purl=TRUE>>=
pdf("Figure1.pdf")
set.seed(100)

theta<-seq(0,2*pi,length=10)
xcir<-cos(theta)/2
ycir<-sin(theta)/2


itempair<-cbind(rep(1:10, each=10), rep(1:10, 10) )


#simulate network and between experiment variation

Nets1<-lapply(1:6, function(i)
{
  net<-matrix(rnorm(100),ncol=10)
  net<-as.vector(abs(net-t(net)))
  as.numeric(net>1.5)
  
})


Nets2<-lapply(Nets1, function(n)
{
   net<-n
   sm<-sample(1:100,5)
   net[sm]<- -net[sm]+1 
   net
})  
  

Nets2Norep<-lapply(1:2, function(i)
{
  net<-matrix(rnorm(100),ncol=10)
  net<-as.vector(abs(net-t(net)))
  as.numeric(net>1.5)
})

Nets2[[3]]<-Nets2Norep[[1]] #No reproducible
Nets2[[6]]<-Nets2Norep[[2]]

Nets<-list(Nets1,Nets2)

#plot correlations
b1<-c(-3,5)
b2<-c(-1.8,5)
b3<-c(-0.6,5)
b4<-c(0.6,5)
b5<-c(1.8,5)
b6<-c(3,5)

c1<-c(-3,2)
c2<-c(-1.8,2)
c3<-c(-0.6,2)
c4<-c(0.6,2)
c5<-c(1.8,2)
c6<-c(3,2)

col<-c(c("black", "black", "darkred", "black", "black", "darkred" ),rep("black", 6))

plot(0,0, xlim=c(-4,4), ylim=c(0,8), xlab="", ylab="", t="n", axes=FALSE)

mxn<-c(-3,-1.8,-0.6,0.6,1.8,3)
myn<-c(2,5)
it<-1

for(yy in 1:2)
{


for(nn in 1:6)
{

my <- myn[yy]  
mx <- mxn[nn]
  
points(xcir+mx,ycir+my,col=col[it], pch=16)

  
for(k in 1:100)
{
  item1<-itempair[k,1]
  item2<-itempair[k,2]
  lines(c(xcir[item1],xcir[item2])+mx,c(ycir[item1],ycir[item2])+my, lwd=Nets[[yy]][[nn]][k]*1,lty=Nets[[yy]][[nn]][k],col=col[it])
}

it<-it+1

}

}


for(nn in 1:6)
{
mx <- mxn[nn]

text(mx,6.25,LETTERS[nn],cex=1.5)
}

text(-4.13,2,"E2",cex=1.5)
text(-4.13,5,"E1",cex=1.5)


#lines(c(mxn[1],mxn[1]),c(myn[1],myn[2]),lty=2)
#lines(c(mxn[2],mxn[2]),c(myn[1],myn[2]),lty=2)
#lines(c(mxn[2],mxn[3]),c(myn[1],myn[2]),lty=2)
#lines(c(mxn[4],mxn[4]),c(myn[1],myn[2]),lty=2)
#lines(c(mxn[5],mxn[5]),c(myn[1],myn[2]),lty=2)
#lines(c(mxn[4],mxn[6]),c(myn[1],myn[2]),lty=2)

#arrows
arrows(mxn[1],myn[2]-0.55,mxn[1],myn[1]+0.55,length=0.15)
arrows(mxn[2],myn[2]-0.55,mxn[2],myn[1]+0.55,length=0.15)
arrows(mxn[3],myn[2]-0.55,mxn[2]+0.2,myn[1]+0.55,length=0.15)
arrows(mxn[4],myn[2]-0.55,mxn[4],myn[1]+0.55,length=0.15)
arrows(mxn[5],myn[2]-0.55,mxn[5],myn[1]+0.55,length=0.15)
arrows(mxn[6],myn[2]-0.55,mxn[4]+0.2,myn[1]+0.55,length=0.15)


dev.off()
@

\end{document}
