# Supplementary material for: A measure of agreement across numerous conditions: assessing when changes in network structures are tissue-specific
Source: BMC Genomics. 2019 Jan 9;20:26. doi: 10.1186/s12864-018-5340-3 (PMC6327576; doi:10.1186/s12864-018-5340-3)
Supplement: Supplementary file 9 — Computer Code. Entire computer code in R to reproduce the results discussed in the manuscript. (12.1 KB) [file 12864_2018_5340_MOESM9_ESM.zip › ComputerCode/README.txt]

This is the entire computer code in R (https://cran.r-project.org/) necesarry to reproduce all computations, figures and tables in Caceres and Gonzalez 2017 ("A measure of agreement to distinguish conditions"). There is one file per figure with .Rnw extension: 

1. Res1.Rnw is the code for Fig 1

2. Res2.Rnw is the code for simulations producing Fig 3, Fig  S1, S2 and S3

2. Res3.Rnw is the code for the application of the agreement measure in GTEX and BRAINEAC studies, producing Fig 4, Fig 5, Table 1, Table 2, Table S1 and Tabe S2. 

These are knitr files (https://yihui.name/knitr/, https://cran.r-project.org/package=knitr) that process R code into LaTex documents (https://www.latex-project.org/). R code in chunks for specific calculations is to be found bracketed between <<>>= and @ like 

<<xxx,yyy>>=

Rcode

@  


To reproduce the paper results, open R where .Rnw files have been previously downloaded and type

> library(knitr)
> knit("Res1.Rnw")

The first run of all three .Rnw files could take time. Computations are stored in chache files, thefore posterior runs of the files will be fast unless code is changed. Knit creates latex documents (Fig1.tex) that can then be compiled into a pdf (Fig1.pdf) by, for instance, running the Linux/UNIX command line 

pdflatex Res1.tex


The Res3.Rnw source code needs the data in https://figshare.com/projects/A_measure_of_agreement_across_numerous_conditions_Reproducibility_of_co-expression_networks_across_tissues/20065. Download the data in your local directory

1. 8 "coexpression network files" corresponding to coexpression networks in 4 tissues (cerebellum, frontal cortex, hippocampus and putamen) and 2 studies (GTEX and BRAINEAC). 
2. 2 files in the item "KEGG pathways used in the analysis". KEGG.txt and keggids.RData, genes and labels of KEGG pathways used in the paper.

and then process the Res3.Rnw knitr file. 


##########

Preprocessed data for each study has been stored in GTEX.tar.gz and BRAINEAC.tar.gz. In Linux/Unix command line decompress with

tar -xvzf GTEX.tar.gz
tar -xvzf BRAINEAC.tar.gz

In these directories, we offer the imput files and scripts to extract the correlation networks of four brain tissues in the GTEX (RNA-seq) and BRAINEAC (microarray) data. Files were downloaded from each of the project websites: www.gtexportal.org and www.braineac.org.

Within each project directory there is a coexpByTissue.R file with R code in which the analysis is done for a given tissue. The script is run by a bash file "script" in which the tissue number is passed as an argument. 

The analyses produce the matrices cor**.RData with the coexpression network for each brain tissue for which agreement assessment is performed. 


Analyses were done in R-3.1.0. An R package to compute lambda can be obtained at 
https://github.com/isglobal-brge/lambda
