# Supplementary material for: A measure of agreement across numerous conditions: assessing when changes in network structures are tissue-specific
Source: BMC Genomics. 2019 Jan 9;20:26. doi: 10.1186/s12864-018-5340-3 (PMC6327576; doi:10.1186/s12864-018-5340-3)
Supplement: Supplementary file 9 — Computer Code. Entire computer code in R to reproduce the results discussed in the manuscript. (12.1 KB) [file 12864_2018_5340_MOESM9_ESM.zip › ComputerCode/Res2.Rnw]

%% LyX 2.2.1 created this file.  For more info, see http://www.lyx.org/.
%% Do not edit unless you really know what you are doing.
\documentclass{article}
\usepackage[sc]{mathpazo}
\usepackage[T1]{fontenc}
\usepackage{geometry}
\geometry{verbose,tmargin=2.5cm,bmargin=2.5cm,lmargin=2.5cm,rmargin=2.5cm}
\setcounter{secnumdepth}{2}
\setcounter{tocdepth}{2}
\usepackage{url}
\usepackage{amsmath}
\usepackage{longtable}
\usepackage[unicode=true,pdfusetitle,
 bookmarks=true,bookmarksnumbered=true,bookmarksopen=true,bookmarksopenlevel=2,
 breaklinks=false,pdfborder={0 0 1},backref=false,colorlinks=false]
 {hyperref}
\hypersetup{
 pdfstartview={XYZ null null 1}}
\usepackage{breakurl}
\begin{document}
<<setup, include=FALSE, cache=FALSE>>=
library(knitr)
# set global chunk options
opts_chunk$set(fig.path='figure/', fig.align='center', fig.show='hold')
options(formatR.arrow=TRUE,width=90)
@

<<start, cache=FALSE, echo=FALSE>>=
library(psych)
library(parallel)
library(knitr)
library(xtable)

# global chunk options
opts_chunk$set(cache=TRUE, autodep=TRUE)
options(warn=-1)
@


<<stateAgreement, echo=FALSE>>=

#function to compute condition agreement
condition_agreement<-function(means, sigmas, benchmark = "FALSE")
{
 
  erf <- function(x) 2 * pnorm(x * sqrt(2)) - 1

  probsdiagrow <- sapply(1:nrow(means), function(dd)
  {

    muddDiag <- means[dd,dd]
    sigmaddDiag <- sigmas[dd,dd]

    mudd <- means[dd,-dd]
    sigmadd <- sigmas[dd,-dd]
    prod((1-erf((-muddDiag + mudd + 1e-16)/sqrt(sigmaddDiag^2 + sigmadd^2 + 1e-16)/sqrt(2)))/2)

  })


  probsdiagcol <- sapply(1:nrow(means), function(dd)
  {

    muddDiag <- means[dd,dd]
    sigmaddDiag <- sigmas[dd,dd]

    mudd <- means[-dd,dd]
    sigmadd <- sigmas[-dd,dd]
    prod((1-erf((-muddDiag + mudd + 1e-16)/sqrt(sigmaddDiag^2 + sigmadd^2 + 1e-16)/sqrt(2)))/2)

  })

  probsdiag <- probsdiagrow*probsdiagcol
  
  if(benchmark == TRUE)
    probsdiag <- probsdiagrow

  estimate <- sum(probsdiag) / length(probsdiag)
  variance <- sum(probsdiag * (1-probsdiag)) / (length(probsdiag)^2)
  res <- list(estimate=estimate, variance=variance)
  res  
}  
@

<<simulations, echo=FALSE>>=
##Simulations

#number of conditions
nnlev <- c(5, 7, 15)

simulsNconditions <- lapply(nnlev, function(nlevels)
{
 
  #three scenarios
  LL <- list(L1=rep(1,nlevels), L2=(1:nlevels), L3=(1:nlevels)^2)

  simuls <- mclapply(LL, function(ll)
  {
    print(ll)
    mt <- round(100*nlevels/sum(ll))
    #store results in out
    out <- c()

    #start 100 times with perfect agreement
    for(j in 1:100)
    {
      #print(j) 
      #simulate perfect agreement
      obs <- lapply(1:length(ll), function(x) 
                cbind(rep(letters[x], ll[x]*mt), rep(letters[x], ll[x]*mt)))
      obs <- do.call(rbind,obs)

      #redefine observations for perfect disagreement in the last 50 initiations        
      if(j>50)
      {
          tableobs <- table(obs[,1], obs[,2])
          for(id in 1:(nrow(tableobs)-1))
          {
             D<-tableobs[id,id]
             tableobs[id,id] <- tableobs[id,id] - D
             tableobs[id,id+1] <- tableobs[id,id+1] + D

             tableobs[id+1,id+1] <- tableobs[id+1,id+1] - D
             tableobs[id+1,id] <- tableobs[id+1,id] + D
          }

          obscounts <- data.frame(tableobs) 
          obscounts <- obscounts[obscounts$Freq!=0,]         
          obs <-lapply(1:nrow(obscounts), function(rr) 
                    do.call(rbind, 
                       lapply(1:obscounts[rr,3], function (mm) 
                         obscounts[rr,1:2]) ) )
          obs<-do.call(rbind, obs)

       }


      #compute 100 agreement meassures each after permuting a 100 times (see nperm bellow)
      for(i in 1:100)
      {

        #print(i)
        tableobs <- table(obs[,1], obs[,2])

        tableprops <- prop.table(tableobs)
        kk <- ncol(tableprops)

        #total observations
        mtotal <- sum(tableobs)

        #marginals
        xmar <- rowSums(tableprops)
        ymar <- rowSums(tableprops)


        #cohen's kappa for one subject
        ck <- cohen.kappa(obs)$kappa
        varkappa <- cohen.kappa(prop.table(tableobs))$var.kappa
                          
        #proportion of agreement
        P0<-sum(diag(tableprops))


        #rank per row and column
        Rn <- sapply(1:kk, function(xx) 
                   {
                      rankrc<-rank(c(-tableprops[xx,xx], 
                                     -tableprops[xx,-xx],
                                     -tableprops[-xx,xx]),ties.method ="min" )
                      #is the diagonal the first ranked in row and collumns?
                      rankrc[1]==1

                    }) 

        #How many diagonal terms are their row and column maxima  
        R <- sum(Rn) / kk


        ##state agreement      

        #observations for experiment 1
        nsubsx <- xmar*mtotal
     
        mubinomial <- tableobs

        sigmabinomial <- lapply(1:nrow(tableprops), function(dd)
             { 
               sigmaddsq <- sqrt(tableobs[dd,]*(1 - tableobs[dd,]/nsubsx[dd]))       
              })

        sigmabinomial <- as.matrix(do.call(rbind,sigmabinomial))

        lambda <- condition_agreement(mubinomial, sigmabinomial)
 
        res <- c(ck, P0, R, lambda$estimate, varkappa , lambda$variance)       

        out <- rbind(out, res)

       #do 30 permutations
       nt<-30

       for(nperm in 1:nt)
        {  
           sm <- sample(1:nrow(obs), 2)
           smp1 <- sort(sm, dec=TRUE)
           smp2 <- sort(sm, dec=FALSE)

           obsper <- obs[smp1, 2]
           obs[smp2, 2] <- obsper
        }

      }

    }

    out 

  }, mc.cores=3)

simuls

})

@


<<Fig2, fig.width=14, fig.height=7, out.width='1.0\\linewidth',out.height='0.5\\linewidth',echo=FALSE, fig.cap=" ">>=
#plot comparison between methods
i<-1
par(mfrow = c(1,2))


plot(simulsNconditions[[i]][[1]][,2],simulsNconditions[[i]][[1]][,1], pch="+", col="darkred",
       xlim = c(0,1), ylim = c(0,1), xlab = "Proportion of Agreement (P0)", 
       ylab = "Cohen's kappa",cex.lab=1.3)
lines(c(0,1),c(0,1))

title("A",cex.main=2)

i<-1
boxplot(simulsNconditions[[i]][[1]][,4]~as.factor(simulsNconditions[[i]][[1]][,3]), col="darkred",pch=19, xlab = "Fraction of diagonal elements that are maxima (r)", ylab="lambda",,cex.lab=1.3)
lines(c(1,6),c(0,1))


title("B",cex.main=2)

@


<<FigS1, out.width='1.0\\linewidth', echo=FALSE, fig.cap=" ", purl=TRUE>>=
# plot simulation results
labs<-c("scenario 1", "scenario 2", "scenario 3")
par(mfrow = c(3,3))

for(j in 1:3)
{
  for(i in 1:3)
  {
    plot(simulsNconditions[[j]][[i]][,1], simulsNconditions[[j]][[i]][,4], 
         xlim = c(-0.12,1), ylim = c(0,1), col = "black", xlab = "Cohen's kappa", 
         ylab = "Lambda", pch = "o", 
         main = paste0(as.character(nnlev[j])," tissues, ",labs[i]) )
         lines(c(0,1),c(0,1))
  }
}
@


<<FigS2, out.width='1.0\\linewidth', echo=FALSE, fig.cap= " ">>=
#plot simulation variances

par(mfrow = c(3,3))

for(j in 1:3)
{
  for(i in 1:3)
  {
     plot(simulsNconditions[[j]][[i]][,4], simulsNconditions[[j]][[i]][,6],
          xlim=c(-0.12,1.12), ylim = c(0,0.07), col = "darkred", xlab = "lambda: E[R]", 
          ylab = "sigma: Var[R]", pch = "+", 
          main = paste0(as.character(nnlev[j]), " tissues, ",labs[i]))


  }
}
@


<<FigS3, fig.width=14, fig.height=7, out.width='1.0\\linewidth',out.height='0.5\\linewidth',echo=FALSE, fig.cap=" ">>=
#plot comparison between methods

i<-2
j<-1

par(mfrow = c(1,2))

plot(simulsNconditions[[j]][[i]][,1], simulsNconditions[[j]][[i]][,5], col = "darkred", xlab = "kappa", 
          ylab = "kapa's Variance", pch = "+")

plot(simulsNconditions[[j]][[i]][,4], simulsNconditions[[j]][[i]][,6], col = "darkred", xlab = "lambda: E[R]", 
          ylab = "sigma: Var[R]", pch = "+")

@


<<CIlambda, echo=FALSE>>=

CIlambda<-function(E1, E2, alpha, nsam=1000, mc.cores=5, benchmark = FALSE, verbose=FALSE)
{   
  
  boost<-mclapply(1:nsam, function (smsm)
  { 
    if(verbose)
      print(smsm)
    
    subs <- sample(1:nrow(E1), length(E1), replace=TRUE)
    
    betas <- lapply(1:ncol(E1), function(ii)
    {
      
      cors<-lapply(1:ncol(E2), function(jj)
      { 
        
        rho <- cor.test(E1[subs,ii], E2[subs,jj])
        rho <- rho$estimate
        z <- log((1 + rho) / (1 - rho)) / 2
        sigmaz <-  1/sqrt(length(E2[subs,ii]) -3)
        c(z, sigmaz)
      })
      
      cors
    })
    
    #get means for lambda
    meansMat <- lapply(1:nlevels,function(e1)
    { 
      out <- sapply(1:nlevels, function(e2) betas[[e1]][[e2]][1])
      out
    })
    
    meansMat <- do.call(rbind,meansMat)

    #get sigmas for lambda
    sigmasMat <-  lapply(1:nlevels,function(e1)
    { 
      out <- sapply(1:nlevels, function(e2) betas[[e1]][[e2]][2])
      out
    })
    
    sigmasMat <- do.call(rbind,sigmasMat)
    
    out<-condition_agreement(t(meansMat),t(sigmasMat), benchmark = benchmark)
    
    res<-data.frame(lambda = round(out$estimate,2))
    
    res
    
  }, mc.cores=mc.cores)
  
  
  boost <- unlist(boost)
  
  out <- quantile(unlist(boost), c(alpha/2,1-alpha/2))  
  out
}
@

<<FigS4, out.width='1.0\\linewidth', echo=FALSE, fig.cap= " ">>=
#Confidence intervals for lambda and their relationship with sigma
#number of conditions
nlevels<-5
ll <- rep(1,nlevels) 
    
simuls <- mclapply(c(25,50,100,200,400), function(mm)
    {
      
      print(mm)        
      mt <- round(mm*nlevels/sum(ll))
      #store results in out
      out <- c()
      
      #simulate perfect agreement
      obs <- lapply(1:length(ll), function(x) 
          cbind(rep(letters[x], ll[x]*mt), rep(letters[x], ll[x]*mt)))
      obs <- do.call(rbind,obs)
        
        #compute 100 agreement meassures each after permuting a 100 times (see nperm bellow)
        for(i in 1:100)
        {
          
          print(i)
          tableobs <- table(obs[,1], obs[,2])
          
          tableprops <- prop.table(tableobs)
          kk <- ncol(tableprops)
          
          #total observations
          mtotal <- sum(tableobs)
          
          #marginals
          xmar <- rowSums(tableprops)
          ymar <- rowSums(tableprops)
          
          ##state agreement      
          
          #observations for experiment 1
          nsubsx <- xmar*mtotal
          
          mubinomial <- tableobs
          
          sigmabinomial <- lapply(1:nrow(tableprops), function(dd)
          { 
            sigmaddsq <- sqrt(tableobs[dd,]*(1 - tableobs[dd,]/nsubsx[dd]))       
          })
          
          sigmabinomial <- as.matrix(do.call(rbind,sigmabinomial))
          
          
          lambda <- condition_agreement(mubinomial, sigmabinomial)
          
          
          CIsubs<-c()
          
          CI<-sapply(1:1000, function(smsm)
            {
              #     print(smsm) 
              obssam <- sample(1:nrow(obs),nrow(obs), replace=TRUE)
              tableobs <- table(obs[obssam,1], obs[obssam,2])
            
              tableprops <- prop.table(tableobs)
              kk <- ncol(tableprops)
            
              #total observations
              mtotal <- sum(tableobs)
            
              #marginals
              xmar <- rowSums(tableprops)
              ymar <- rowSums(tableprops)
            
            
              ##state agreement      
            
              #observations for experiment 1
              nsubsx <- xmar*mtotal
            
              mubinomial <- tableobs
            
              sigmabinomial <- lapply(1:nrow(tableprops), function(dd)
              { 
                sigmaddsq <- sqrt(tableobs[dd,]*(1 - tableobs[dd,]/nsubsx[dd]))       
              })
            
              sigmabinomial <- as.matrix(do.call(rbind,sigmabinomial))
            
            
              lambda <- try(condition_agreement(mubinomial, sigmabinomial))
            
              if(class(lambda)!="try-error")
              {
                  oo<-lambda$estimate
              }else{
                oo<-NA
              }
              oo
            }) 
          
          CIsubs<-quantile(CI,c(0.025,0.975),na.rm=TRUE)
          
          res <- c(lambda$estimate,lambda$variance,CIsubs)       
          
          out <- rbind(out, res)
          
          nt<-30
          
          for(nperm in 1:nt)
          {  
            sm <- sample(1:nrow(obs), 2)
            smp1 <- sort(sm, dec=TRUE)
            smp2 <- sort(sm, dec=FALSE)
            
            obsper <- obs[smp1, 2]
            obs[smp2, 2] <- obsper
          }
        }
      out
}, mc.cores=5)

plot(log(simuls[[1]][,2]),log(simuls[[1]][,4]-simuls[[1]][,3]), pch=16, xlim=c(-20,-3), ylim=c(-4,0), ylab="Length of lambda's CI -log-", xlab="sigma -log-")
points(log(simuls[[2]][,2]),log(simuls[[2]][,4]-simuls[[2]][,3]), pch=16, col="red")
points(log(simuls[[3]][,2]),log(simuls[[3]][,4]-simuls[[3]][,3]), pch=16, col="orange")
points(log(simuls[[4]][,2]),log(simuls[[4]][,4]-simuls[[4]][,3]), pch=16, col="green")
points(log(simuls[[5]][,2]),log(simuls[[5]][,4]-simuls[[5]][,3]), pch=16, col="brown")
legend("topleft", bty = "n", legend=c("N subs", as.character(c(25,50,100,200,400)*5)), pch=16, col=c("NA", "black", "red", "orange", "green", "brown"))
@

<<FigS5, out.width='1.0\\linewidth', echo=FALSE, fig.cap= " ">>=
nlevels<-5
ntrue<-3
cortrue<-0.5

vargenes<-c(10,20,40) 
varcor<-seq(0.25,0.49,0.005) 

power<- lapply(vargenes*(vargenes-1)/2, function(ngenes)
{
#print(ngenes)
  
powerCortrue<-lapply(1:100, function(pp)
{

#print(pp)  
  
finding<-lapply(varcor, function(basecor)
{
  #print(basecor)
  #covariance matrix for multivariate simulation
  covmat<-matrix(basecor, ncol=nlevels*2, nrow=nlevels*2)
  
  for(ind in 1:nlevels)
  {  
    covmat[(2*ind-1):(2*ind), (2*ind-1):(2*ind)]<-matrix(c(1,cortrue,cortrue,1), ncol = 2)
    if(ind > ntrue)
      covmat[(2*ind-1):(2*ind), (2*ind-1):(2*ind)]<-matrix(c(1,basecor,basecor,1), ncol = 2)
  }
  
  simul <- mvrnorm(ngenes, mu = rep(0,nlevels*2), Sigma = covmat,
                   empirical = TRUE)
  
  aa<-simul[,seq(1,ncol(simul),2)]
  bb<-simul[,seq(1,ncol(simul),2)+1]
  
  CI<-CIlambda(E1=aa, E2=bb, alpha=0.05, nsam=100, mc.cores=10, verbose=FALSE)
  
  ntrue/nlevels>=CI[1] & ntrue/nlevels<=CI[2]
})

finding<-unlist(finding)
names(finding)<-as.character(varcor)
finding
})

powerCortrue<-do.call(rbind,powerCortrue)
powerCortrue<-colMeans(powerCortrue)
powerCortrue
})

power<-do.call(rbind,power)

x<- 0.5-varcor


plot(x[seq(1,ncol(power),2)],power[1,seq(1,ncol(power),2)], type="l", xlab="cor-cor0", ylab="power", main="Power Vs cor Diff by N \n alpha=0.05%, Lambda0=3/5, N tissues=5, cor=0.5", ylim=c(0,1))
lines(x,power[2,], col="red")
lines(x,power[3,], col="orange")
legend("bottomright", legend=c("N genes", "10","20","40"), lty=1,col=c(NA,"black", "red", "orange"), bty = "n")
@


\end{document}
