# Supplementary material for: A measure of agreement across numerous conditions: assessing when changes in network structures are tissue-specific
Source: BMC Genomics. 2019 Jan 9;20:26. doi: 10.1186/s12864-018-5340-3 (PMC6327576; doi:10.1186/s12864-018-5340-3)
Supplement: Supplementary file 9 — Computer Code. Entire computer code in R to reproduce the results discussed in the manuscript. (12.1 KB) [file 12864_2018_5340_MOESM9_ESM.zip › ComputerCode/Res3.Rnw]

%% LyX 2.2.1 created this file.  For more info, see http://www.lyx.org/.
%% Do not edit unless you really know what you are doing.
\documentclass{article}
\usepackage[sc]{mathpazo}
\usepackage[T1]{fontenc}
\usepackage{geometry}
\geometry{verbose,tmargin=2.5cm,bmargin=2.5cm,lmargin=2.5cm,rmargin=2.5cm}
\setcounter{secnumdepth}{2}
\setcounter{tocdepth}{2}
\usepackage{url}
\usepackage{amsmath}
\usepackage{longtable}
\usepackage[unicode=true,pdfusetitle,
 bookmarks=true,bookmarksnumbered=true,bookmarksopen=true,bookmarksopenlevel=2,
 breaklinks=false,pdfborder={0 0 1},backref=false,colorlinks=false]
 {hyperref}
\hypersetup{
 pdfstartview={XYZ null null 1}}
\usepackage{breakurl}
\begin{document}
<<setup, include=FALSE, cache=FALSE,  cache.lazy = FALSE>>=
library(knitr)
# set global chunk options
opts_chunk$set(fig.path='figure/', fig.align='center', fig.show='hold', cache=FALSE, cache.lazy = FALSE)
options(formatR.arrow=TRUE,width=90)
options(warn=-1)

@

<<start, cache=FALSE, echo=FALSE>>=
library(psych)
library(parallel)
library(knitr)
library(xtable)
library(igraph)

@


<<stateAgreement, echo=FALSE>>=

#function to compute condition agreement
condition_agreement<-function(means, sigmas, benchmark = "FALSE")
{
 
  erf <- function(x) 2 * pnorm(x * sqrt(2)) - 1

  probsdiagrow <- sapply(1:nrow(means), function(dd)
  {

    muddDiag <- means[dd,dd]
    sigmaddDiag <- sigmas[dd,dd]

    mudd <- means[dd,-dd]
    sigmadd <- sigmas[dd,-dd]
    prod((1-erf((-muddDiag + mudd + 1e-16)/sqrt(sigmaddDiag^2 + sigmadd^2 + 1e-16)/sqrt(2)))/2)

  })


  probsdiagcol <- sapply(1:nrow(means), function(dd)
  {

    muddDiag <- means[dd,dd]
    sigmaddDiag <- sigmas[dd,dd]

    mudd <- means[-dd,dd]
    sigmadd <- sigmas[-dd,dd]
    prod((1-erf((-muddDiag + mudd + 1e-16)/sqrt(sigmaddDiag^2 + sigmadd^2 + 1e-16)/sqrt(2)))/2)

  })

  probsdiag <- probsdiagrow*probsdiagcol
  
  if(benchmark == TRUE)
    probsdiag <- probsdiagrow

  estimate <- sum(probsdiag) / length(probsdiag)
  variance <- sum(probsdiag * (1-probsdiag)) / (length(probsdiag)^2)
  res <- list(estimate=estimate, variance=variance)
  res  
}  
@


<<GTEXfiles, out.width='1.0\\linewidth',echo=FALSE>>=
#get Data

nms <- list.files(pattern = "RData", path  = ".")
nms <- sapply(strsplit(nms,"\\."), function(x) x[[1]])
nms<-sapply(strsplit(nms, " - "), function(x) x[[length(x)]])
nms<-sapply(strsplit(nms, "_"), function(x) x[[length(x)]])

ls <- list.files(pattern = "RData", path  = ".", full.names=TRUE)
ls <- ls[grep("cor", ls)]

#pairs of same brain tissues in both studies
pairs<-matrix(1:8, ncol = 2)

rn <-nms[pairs[,1]]
cn <-nms[pairs[,2]]

cn1<-paste(cn,"GTEX",sep="-")
cn2<-paste(cn,"BRAINEAC",sep="-")


@


<<GWcor, echo=FALSE>>=
#get correlations between tissue network across studies

comatsBRAINEAC<-  lapply(1:nrow(pairs), function(ll)
  {
    #print(ll)
    ts1 <- pairs[ll,2]
  
    #load BRAINEAC
    load(ls[ts1])
    selout <- is.na(matcor[,3])
    nms1 <- colnames(matcor)
    matcorapp1 <- matcor
    
    nmsgenes <- nms1[! duplicated(nms1)]
    
    out<-matcorapp1[nmsgenes,nmsgenes]
    rownames(out)<-nmsgenes
    colnames(out)<-nmsgenes
    out
    
  } ) 
  


comatsBRAINEAC<-  lapply(1:nrow(pairs), function(ll)
  {
    #print(ll)
    ts1 <- pairs[ll,2]
    #load BRAINEAC
    load(ls[ts1])
    matcor
  } ) 

comatsGTEx<-  lapply(1:nrow(pairs), function(ll)
  {
    #print(ll)
    
    ts2 <- pairs[ll,1] 
    #load GTEX
    load(ls[ts2])
    matcor
  } ) 
@

<<selectKegg, echo=FALSE>>=
#get keggnames
KEGG<-scan("./KEGG.txt",what="character")

#get descriptions in variable kl
load("./keggids.RData")

spth<-grep("path",KEGG)
spth<-spth[seq(1,length(spth),2)]

spthPlusEnd<-c(spth-1,length(KEGG))

KEGGlist<-lapply(1:length(spth), function(xx)
{
  #print(xx)
  KEGG[(spth[xx]+2):(spthPlusEnd[xx+1])]
}
)
names(KEGGlist)<-KEGG[spth]

#select pathways with more than 5 genes
ss <- sapply(KEGGlist, length) > 10
KEGGlist<-KEGGlist[ss]
spth<-spth[ss]

@


<<GetCorrelationKEGG, echo=FALSE>>=

nmsgenes1<-unlist(lapply(comatsGTEx, colnames))
tb<-table(nmsgenes1)
nmsgenes1<-names(tb)[tb==4]

nmsgenes2<-unlist(lapply(comatsBRAINEAC, colnames))
tb<-table(nmsgenes2)
nmsgenes2<-names(tb)[tb==4]


selcommon <- nmsgenes1[nmsgenes1%in%nmsgenes2]
save(selcommon, file="savecommon.RData")


int<-1:length(KEGGlist)


boost<-mclapply(1:1000, function (smsm)
{  
  #print(smsm)
  braineacTissues<-lapply(int, function(xx)
  {
    #print(xx)
    genesKEGG <- KEGGlist[[xx]]  
    
    selKEGGnmsgenes <- nmsgenes1[nmsgenes1%in%genesKEGG & nmsgenes1%in%nmsgenes2]
    
    aa<-lapply(comatsBRAINEAC, function(kk)
    {
      nn<-1:nrow(kk)
      names(nn)<-  colnames(kk)
      selnms<-nn[selKEGGnmsgenes]
      
      bbkegg<-kk[selnms,selnms]
      triag <- upper.tri(bbkegg,diag=FALSE)
      corrall <- unlist(bbkegg[triag])
      
      log((1 + corrall) / (1 - corrall)) / 2
      
    })  
    aa<-do.call(cbind,aa)
    
    
    bb<-lapply(comatsGTEx, function(kk)
    {
      nn<-1:nrow(kk)
      names(nn)<-  colnames(kk)
      selnms<-nn[selKEGGnmsgenes]
      
      bbkegg<-kk[selnms,selnms]
      triag <- upper.tri(bbkegg,diag=FALSE)
      
      corrall <- unlist(bbkegg[triag])
      
      log((1 + corrall) / (1 - corrall)) / 2
      
    })  
    bb<-do.call(cbind,bb)
    
    #boostrap
    subs <- 1:nrow(aa)
    if(smsm!=1)
      subs <- sample(1:nrow(aa), length(aa), replace=TRUE)
    
    
    betasBraineac<-lapply(1:ncol(aa), function(ii)
    {
      
      cors<-lapply(1:ncol(bb), function(jj)
      { 
        
        rho <- cor.test(aa[subs,ii], bb[subs,jj])
        rho <- rho$estimate
        z <- log((1 + rho) / (1 - rho)) / 2
        sigmaz <-  1/sqrt(length(bb[subs,ii]) -3)
        c(z, sigmaz)
      })
      
      names(cors)<-cn1
      cors
    })
    
    names(betasBraineac) <- cn2
    betasBraineac
  })
  
  LambdasKegg <- lapply(braineacTissues, function(kk)
  {
    
    meansMat <- lapply(1:nrow(pairs),function(breac)
    { 
      out <- sapply(1:nrow(pairs), function(gtex) kk[[breac]][[gtex]][1])
      names(out) <- names(kk)
      out
    })
    
    meansMat <- do.call(rbind,meansMat)
    rownames(meansMat) <- names(braineacTissues)
    
    sigmasMat <- lapply(1:nrow(pairs),function(breac)
    { 
      out <- sapply(1:nrow(pairs), function(gtex) kk[[breac]][[gtex]][2])
      names(out) <- names(braineacTissues[[1]])
      out
    })
    
    sigmasMat <- do.call(rbind,sigmasMat)
    rownames(sigmasMat) <- names(braineacTissues)
    
    #set benchmark=FALSE for no benckmarking
    out<-condition_agreement(t(meansMat),t(sigmasMat), benchmark =FALSE )
    
    res<-data.frame(lambda = round(out$estimate,2))
    
    if(smsm==1)
      res<-data.frame(lambda = round(out$estimate,2), variance = round(out$variance,3))
    
    res
    
  })
  
  if(smsm==1)
  {
    TissuesDat<-braineacTissues  
    save(TissuesDat, file="TissuesDat.RData")
  }
  
  LambdasKegg <- do.call(rbind,LambdasKegg)
  LambdasKegg
  
}, mc.cores=10)


LambdasKeggCI<-do.call(cbind,boost[-1])

CI<-lapply(1:nrow(LambdasKeggCI), function(rr) quantile(unlist(LambdasKeggCI[rr,]), c(0.025, 0.975)) )

CI<-do.call(rbind,CI)

var<-sapply(1:nrow(LambdasKeggCI), function(rr) sd(unlist(LambdasKeggCI[rr,]))^2 )
@


<<FigS6,fig.width=9, fig.height=5.8, out.width='1.0\\linewidth', echo=FALSE, fig.cap=" ", purl=TRUE>>=
LambdasKegg<-cbind(boost[[1]], CI)

plot(LambdasKegg[,2],CI[,2]-CI[,1], xlim=c(0,0.07), ylim=c(0,0.5), xlab="sigma: Var[r]", ylab="Length of lambda's CI", pch=16)

@

<<GetCorrelationKEGGTable,echo=FALSE>>=
rownames(LambdasKegg) <- KEGG[spth]

KEGGnames <- kl[rownames(LambdasKegg)]

KEGGnames <- sapply(strsplit(KEGGnames, "- Homo"), function (xx) xx[[1]])

nmsKEGG <- sapply(strsplit(names(KEGGnames),":") , function(xx) xx[[2]])

LambdasKegg <- data.frame(round(LambdasKegg,2), Description = KEGGnames, Ref = nmsKEGG)
LambdasKegg <- LambdasKegg[!is.na(LambdasKegg[,1]),]
oo <- order(-unlist(LambdasKegg[,1]))
LambdasKegg <- LambdasKegg[oo,]

LambdasKegg <- LambdasKegg[,c(1,3,4,2,6,5)]

names(LambdasKegg)[2:3] <- c("CI: 2.5%", "CI: 97.5%")

tb<- LambdasKegg

x <- xtable(tb, auto = TRUE,
            label = "KEGG",
            caption = " ") 

print(x,file="./KEGG.tex", floating=FALSE,  
     include.rownames = FALSE, tabular.environment="longtable", caption.placement="bottom")


@

<<Fig3,fig.width=9, fig.height=5.8, out.width='1.0\\linewidth', echo=FALSE, fig.cap=" ", purl=TRUE, message=FALSE, results='hide'>>=
#######plot nicotine
xx<-which(names(KEGGlist)=="path:hsa05033")

genesKEGG <- KEGGlist[[xx]]  
nmsgenes1 <- colnames(comatsGTEx[[1]])
nmsgenes2 <- colnames(comatsBRAINEAC[[1]])


selKEGGnmsgenes <- nmsgenes1[nmsgenes1%in%genesKEGG & nmsgenes1%in%nmsgenes2 & !(nmsgenes1%in%duplicated(nmsgenes2))]

aa<-lapply(comatsGTEx, function(kk)
{
  nn<-1:nrow(kk)
  names(nn)<-  colnames(kk)
  selnms<-nn[selKEGGnmsgenes]
  
  bbkegg<-kk[selnms,selnms]
  
})  

bb<-lapply(comatsBRAINEAC, function(kk)
{
  nn<-1:nrow(kk)
  names(nn)<-  colnames(kk)
  selnms<-nn[selKEGGnmsgenes]
  
  bbkegg<-kk[selnms,selnms]
  
})  


mats<-c(aa,bb)
lbs<-c("CRB-GTEx","FCTX-GTEx", "HIPP-GTEx", "PUTM-GTEx","CRB-BRAINEAC","FCTX-BRAINEAC", "HIPP-BRAINEAC", "PUTM-BRAINEAC")


par(mfrow=c(2,4))

for(mm in 1:8)
{
genes<-data.frame(genenm=as.character(colnames(mats[[1]])))

from<-rep(colnames(mats[[1]]) , each=nrow(mats[[mm]]))
to<-rep(colnames(mats[[1]]) , times=nrow(mats[[mm]]))
ints<-as.vector(mats[[mm]])

selout<-is.na(ints) | ints==1 | ints<quantile(ints,0.8, na.rm=TRUE)

links<-data.frame(from=from,to=to,combined=ints)[!selout,]
nodes<-unique(c(from,to))

net <- graph_from_data_frame(d=links, vertices=nodes, directed=F) 

la <- layout.circle(net)

plot(net, layout=la, vertex.label.family = "sans", vertex.label.font=1, vertex.size=4, vertex.label="", edge.color="dark red",vertex.color="black",edge.curved=.3, vertex.label.color="black")

if(mm<5)
  title(main=lbs[mm],cex.main=2,font.main = 1)
else
  title(xlab=lbs[mm],cex.lab=2)

x = la[,1]*1.28
y = la[,2]*1.28

angle = ifelse(atan(-(la[,1]/la[,2]))*(180/pi) < 0,  
               90 + atan(- (la[,1]/la[,2]))*(180/pi), 270 + atan(-la[,1]/la[,2])*(180/pi))

for (i in 1:length(x)) {
  text(x=x[i], y=y[i], labels=V(net)$name[i], adj=NULL, 
       pos=NULL, col="black", srt=angle[i], xpd=T, cex=0.6)

}

}
@


<<Fig4, fig.width=14, fig.height=7, out.width='1.0\\linewidth', echo=FALSE, fig.cap=" ", purl=TRUE>>=

load("TissuesDat.RData")

par(mfrow = c(1,2))

kk<-TissuesDat[[xx]]

meansMat <- lapply(1:nrow(pairs),function(breac)
{ 
  out <- sapply(1:nrow(pairs), function(gtex) kk[[breac]][[gtex]][1])
  names(out) <- names(kk)
  out
})

meansMat <- do.call(rbind,meansMat)
rownames(meansMat) <- names(TissuesDat)

posmat1<-seq(1,0, length = 4)
posmat2<-seq(0,1, length = 4)

par(las=1)
image(-t(meansMat)[,4:1], col=hcl(200, 20, 9*1:8), axes=FALSE)
axis(3, at = seq(0, 1, length = 4), label=c("CRBL-BRAINEC", "FTCTX-BRAINEC", "HIPP-BRAINEC", "PUTM-BRAINEC"), tick=FALSE,cex.axis=0.7)
axis(2, at = seq(0, 1, length = 4), label=c( "PUTM-GTEx","HIPP-GTEx","FTCTX-GTEx", "CRBL-GTEx"), tick=FALSE,cex.axis=0.7, mgp=c(3,0.5,1))

for(ii in 1:4)
  for(jj in 1:4)
    text(posmat2[ii],posmat1[jj],round(meansMat[jj,ii],3), col="white")

title(sub="Nicotine addiction pathway",cex.sub="2")
###Genome wide network

load("savecommon.RData")


comatsBRAINEAC<-  lapply(1:nrow(pairs), function(ll)
  {
    #print(ll)
    ts1 <- pairs[ll,2]
  
    #load BRAINEAC
    load(ls[ts1])
    selout <- is.na(matcor[,3])
    nms1 <- colnames(matcor)
    matcorapp1 <- matcor

    out<-matcorapp1[selcommon,selcommon]
    triag <- upper.tri(out,diag=FALSE)
    out <- unlist(out[triag])
    out <-log((1 + out ) / (1 - out )) / 2
    out    
  } ) 
  
comatsGTEx<-  lapply(1:nrow(pairs), function(ll)
  {
    #print(ll)
    ts2 <- pairs[ll,1]
   
    #load GTEX
    load(ls[ts2])
    selout <- is.na(matcor[,3])
    nms1 <- colnames(matcor)
    matcorapp1 <- matcor
    
    out<-matcorapp1[selcommon,selcommon]
    triag <- upper.tri(out,diag=FALSE)
    out <- unlist(out[triag])
    out <-log((1 + out ) / (1 - out )) / 2
    out    
        
  } ) 


betasBraineac<-lapply(1:length(comatsBRAINEAC), function(ii)
  {
  
    cors<-lapply(1:length(comatsGTEx), function(jj)
    { 
      rho <- cor.test(comatsBRAINEAC[[ii]], comatsGTEx[[jj]])
      rho <- rho$estimate
      z <- log((1 + rho) / (1 - rho)) / 2
      sigmaz <-  1/sqrt(length(comatsGTEx[[ii]]) -3)
      c(z, sigmaz)
    })

    names(cors)<-cn1
    cors
  })

names(betasBraineac) <- cn2

kk<-betasBraineac

meansMat <- lapply(1:nrow(pairs),function(breac)
{ 
  out <- sapply(1:nrow(pairs), function(gtex) kk[[breac]][[gtex]][1])
  names(out) <- names(kk)
  out
})

meansMat <- do.call(rbind,meansMat)


sigmasMat <- lapply(1:nrow(pairs),function(breac)
{ 
  out <- sapply(1:nrow(pairs), function(gtex) kk[[breac]][[gtex]][2])
  names(out) <- names(kk)
  out
})

sigmasMat <- do.call(rbind,sigmasMat)


posmat1<-seq(1,0, length = 4)
posmat2<-seq(0,1, length = 4)

par(las=1)
image(-t(meansMat)[,4:1], col=hcl(200, 20, 9*1:8), axes=FALSE)
axis(3, at = seq(0, 1, length = 4), label=c("CRBL-BRAINEC", "FTCTX-BRAINEC", "HIPP-BRAINEC", "PUTM-BRAINEC"), tick=FALSE,cex.axis=0.7)
axis(2, at = seq(0, 1, length = 4), label=c( "PUTM-GTEx","HIPP-GTEx","FTCTX-GTEx", "CRBL-GTEx"), tick=FALSE,cex.axis=0.7, mgp=c(3,0.5,1))

for(ii in 1:4)
  for(jj in 1:4)
    text(posmat2[ii],posmat1[jj],round(meansMat[jj,ii],3), col="white")

title(sub="Transcriptome-wide network",cex.sub="2")

@

\clearpage

\input{./KEGG.tex}


\end{document}
